# Supplementary material for: Cost-effectiveness of the ReDIRECT/counterweight-plus weight management programme to alleviate symptoms of long COVID
Source: Nat Commun. 2025 Jul 1;16:5592. doi: 10.1038/s41467-025-59909-6 (PMC12218384; doi:10.1038/s41467-025-59909-6)
Supplement: Supplementary file 4 — Source Data [file 41467_2025_59909_MOESM4_ESM.xlsx]

## Sheet: Figure 1a
Utility line graph
Figure 1a
		Trial Arm	Visit	Mean	Standard Error
		Control	Baseline	0.473924	0.0250346
		Control	3 Months	0.480008	0.0246261
		Control	6 Months	0.483586	0.027446
		Intervention	Baseline	0.48244	0.0219658
		Intervention	3 Months	0.568897	0.023964
		Intervention	6 Months	0.526808	0.025959

## Sheet: Figure 1b
Utility box plot
Figure 1b
		Trial Arm	Visit	Median	1st quartile	3rd quartile	1.5 * interquartile range	Maximum	Minimum
		Control	Baseline	0.532	0.26825	0.6675	0.598875	0.985	-0.246
		Control	3 Months	0.5785	0.30275	0.65525	0.52875	0.914	-0.217
		Control	6 Months	0.596	0.30625	0.67825	0.558	0.915	-0.524
		Intervention	Baseline	0.516	0.329	0.635	0.459	0.985	-0.156
		Intervention	3 Months	0.614	0.46725	0.73225	0.3975	0.987	-0.196
		Intervention	6 Months	0.5925	0.31865	0.7255	0.610275	0.987	-0.191

## Sheet: Figure 2a
Resource-use line graph
Figure 2a
		Trial Arm	Visit	Mean	Standard Error
		Control	Baseline	892.86	141.655
		Control	3 Months	874.793	123.02
		Control	6 Months	655.624	86.364
		Intervention	Baseline	651.633	60.3782
		Intervention	3 Months	571.354	58.1914
		Intervention	6 Months	536.289	62.0304

## Sheet: Figure 2b
Resource-use box plot
Figure 2b
		Trial Arm	Visit	Median	1st quartile	3rd quatile	1.5x interquartile range	Maximum	Minimum
		Control	Baseline	413.62	170.276	1147.74	1466.19	14260.2	3.56786
		Control	3 Months	403.711	169.492	958.82	1183.99	8427.96	0
		Control	6 Months	298.258	128.778	688.438	839.491	4443.1	0
		Intervention	Baseline	513.245	161.306	902.41	1111.66	3124.35	0
		Intervention	3 Months	384.895	140.424	785.903	968.218	3963.31	0
		Intervention	6 Months	383.873	156.989	686.319	793.996	4538.54	0

## Sheet: Figure 2c
Resource-use categories - stacked bar graph
Figure 2c
		Trial Arm	Visit	Medication	Hospitalisation	General Practitioner	Nurse	Allied healthcare practitioner	Social worker	Other	total
		Control	Baseline	165.15	28.1004	79.6033	18.3898	417.668	70.9403	113.008	892.86
		Control	3 Months	124.815	17.8271	155.411	24.2373	336.277	95.1503	121.075	874.793
		Control	6 Months	100.088	19.8775	78.1903	20.261	206.164	98.7712	132.272	655.624
		Intervention	Baseline	184.186	27.5646	88.5237	1.625	226.8	62.9587	59.976	651.633
		Intervention	3 Months	112.778	21.4646	78.2879	6.73448	228.692	69.6575	53.7397	571.354
		Intervention	6 Months	118.824	23.0422	82.309	2.58621	220.456	37.7488	51.3227	536.289

## Sheet: Figure 3a
Hours of work missed bar chart
Figure 3a
		Trial Arm	Visit	Total number of hours of work missed in the previous week
		Control	Baseline	1383.8
		Control	3 Months	1249.2
		Control	6 Months	1109.1
		Intervention	Baseline	1065.1
		Intervention	3 Months	819.25
		Intervention	6 Months	737.5

## Sheet: Figure 3b
Hours of work missed line graph
Figure 3b
		Trial Arm	Visit	Mean	Standard Error
		Control	Baseline	11.7271	1.40326
		Control	3 Months	10.5864	1.3987
		Control	6 Months	9.39915	1.32319
		Intervention	Baseline	9.1819	1.23585
		Intervention	3 Months	7.0625	1.04592
		Intervention	6 Months	6.35776	0.994592

## Sheet: SuppMat Figure S1
Outlier removed sensitivity analysis: Resource-use line graph
Supplementary Materials Figure S1
		Trial Arm	Visit	Mean	Standard Error
		Control	Baseline	778.609	84.462
		Control	3 Months	871.398	124.029
		Control	6 Months	639.363	85.8098
		Intervention	Baseline	651.633	60.3782
		Intervention	3 Months	571.354	58.1914
		Intervention	6 Months	536.289	62.0304
